# Supplementary material for: Genetic diversity of lactase persistence in East African populations
Source: BMC Res Notes. 2016 Jan 4;9:8. doi: 10.1186/s13104-015-1833-1 (PMC4700599; doi:10.1186/s13104-015-1833-1)
Supplement: Supplementary file 1 — 10.1186/s13104-015-1833-1 Genomic Data. [file 13104_2015_1833_MOESM1_ESM.xlsx]

## Sheet: Cohort H
Cohort H (Halfawien, H=39)
	Sample	T/G-13915	C/T-13910	C/G-13907
	H1	TT	CC	CC
	H2	TG	CC	CG
	H3	TT	CC	CC
	H4	TT	CC	CC
	H5	TT	CC	CC
	H6	TT	CC	CC
	H7	TT	CC	CC
	H8	TT	CC	CC
	H9	TT	CC	CC
	H10	TG	CC	CC
	H11	TT	CC	CC
	H12	TT	CC	CC
	H13	TT	CC	CC
	H14	TT	CC	CC
	H15	TT	CC	CC
	H16	TT	CC	CC
	H17	TT	CC	CC
	H18	TT	CC	CC
	H19	TG	CC	CC
	H20	TT	CC	CC
	H21	GG	CC	CC
	H22	TT	CC	CC
	H23	TT	CC	CC
	H24	TG	CC	CC
	H25	TT	CC	CC
	H26	TT	CC	CC
	H27	TG	CC	CC
	H28	TT	CC	CC
	H29	TT	CC	CC
	H30	TT	CC	CC
	H31	TG	CC	CC
	H32	TT	CC	CC
	H33	TT	CC	CC
	H34	TT	CC	CC
	H35	TG	CC	CC
	H36	TT	CC	CC
	H37	TT	CC	CC
	H38	TT	CC	CC
	H39	TT	CC	CC
Genotype	%
TT-CC-CC	79.4872
TG-CC-CC	15.3846
GG-CC-CC	2.5641
TG-CC-CG	2.5641
Sum	100

## Sheet: Cohort M
Cohort M (Mahas; N=39)
	Sample	T/G-13915	C/T-13910	C/G-13907
	M1	TG	CC	CC
	M2	TG	CC	CC
	M3	TT	CC	CC
	M4	TT	CC	CC
	M5	TT	CC	CC
	M6	TT	CC	CC
	M7	TT	CC	CC
	M8	TT	CC	CC
	M9	TT	CC	CC
	M10	TG	CC	CC
	M11	TT	CC	CG
	M12	TT	CC	CC
	M13	TT	CC	CC
	M14	TT	CC	CC
	M15	TT	CC	CC
	M16	TT	CC	CC
	M17	TT	CC	CC
	M18	TT	CC	CC
	M19	TT	CC	CC
	M20	TT	CC	CC
	M21	TT	CC	CC
	M22	TT	CC	CC
	M23	TT	CC	CC
	M24	TT	CC	CC
	M25	TT	CC	CC
	M26	TT	CC	CC
	M27	TT	CC	CC
	M28	TT	CC	CC
	M29	TT	CC	CC
	M30	TT	CC	CC
	M31	TT	CC	CC
	M32	TT	CC	CC
	M33	TT	CC	CC
	M34	TT	CC	CC
	M35	TT	CC	CC
	M36	TT	CC	CC
	M37	TT	CC	CC
	M38	TT	CC	CC
	M39	TT	CC	CC
Genotype	%
TT-CC-CC	89.7436
TG-CC-CC	7.69231
TT-CC-CG	2.5641
Sum	100

## Sheet: Cohort B
Cohort B (Beja-Bani Amir, B=37)
	Sample	T/G-13915	C/T-13910	C/G-13907
	B1	TT	CC	CG
	B2	GG	CC	CC
	B3	TT	CC	CG
	B4	GG	CC	CC
	B5	TG	CC	CG
	B6	TT	CC	CC
	B7	TG	CC	CC
	B8	TG	CC	CC
	B9	TG	CC	CC
	B10	TT	CC	CC
	B11	TG	CC	CG
	B12	TG	CC	CC
	B13	TG	CC	CC
	B14	TT	CC	CC
	B15	GG	CC	CC
	B16	TT	CC	CC
	B17	TT	CC	CC
	B18	TG	CC	CC
	B19	TT	CC	CC
	B20	TT	CC	CC
	B21	TT	CC	CG
	B22	TG	CC	CG
	B23	TT	CC	CC
	B24	TG	CC	CC
	B25	GG	CC	CC
	B26	TT	CC	CC
	B27	TT	CC	CG
	B28	TT	CC	CC
	B29	TT	CC	CG
	B30	TT	CC	CG
	B31	TG	CC	CC
	B32	TT	CC	CG
	B33	TT	CC	CC
	B34	TG	CC	CC
	B35	GG	CC	CC
	B36	TG	CC	CG
	B37	GG	CC	CC
Genotype	%
TT-CC-CC	29.7297
TG-CC-CC	24.3243
TG-CC-CG	10.8108
GG-CC-CC	16.2162
TT-CC-CG	18.9189
Sum	100

## Sheet: Cohort G
Cohort G (Gaalien; N=40)
	Sample	T/G-13915	C/T-13910	C/G-13907
	G1	TT	CC	CC
	G2	TT	CC	CC
	G3	TG	CC	CC
	G4	TT	CC	CC
	G5	TG	CC	CC
	G6	TT	CC	CC
	G7	TT	CC	CC
	G8	TT	CC	CC
	G9	TG	CC	CC
	G10	TT	CC	CC
	G11	TT	CC	CC
	G12	TT	CC	CC
	G13	TT	CC	CC
	G14	TT	CC	CC
	G15	TT	CC	CC
	G16	TT	CC	CC
	G17	TT	CC	CC
	G18	TT	CC	CC
	G19	TT	CC	CC
	G20	TG	CC	CC
	G21	TT	CC	CC
	G22	TT	CC	CC
	G23	TT	CC	CC
	G24	TT	CC	CC
	G25	TT	CC	CC
	G26	TT	CC	CC
	G27	TT	CC	CC
	G28	TT	CC	CC
	G29	TG	CC	CC
	G30	TT	CC	CC
	G31	TG	CC	CC
	G32	TT	CC	CC
	G33	TT	CC	CC
	G34	TG	CC	CC
	G35	TT	CC	CC
	G36	TG	CC	CC
	G37	TT	CC	CC
	G38	TT	CC	CC
	G39	TT	CC	CC
	G40	GG	CC	CC
Genotype	%
TT-CC-CC	77.5
TG-CC-CC	20
GG-CC-CC	2.5
Sum	100

## Sheet: Cohort Sh
Cohort Sh (Shokrya, N=40)
	Sample	T/G-13915	C/T-13910	C/G-13907
	Sh1	TG	CC	CC
	Sh2	TT	CC	CC
	Sh3	TG	CC	CC
	Sh4	TT	CC	CC
	Sh5	TT	CC	CC
	Sh6	GG	CC	CC
	Sh7	TT	CC	CC
	Sh8	TG	CC	CC
	Sh9	TG	CC	CC
	Sh10	TG	CC	CC
	Sh11	TT	CC	CC
	Sh12	GG	CC	CC
	Sh13	TT	CC	CC
	Sh14	TG	CC	CC
	Sh15	TT	CC	CC
	Sh16	TG	CC	CC
	Sh17	TT	CC	CC
	Sh18	TT	CC	CC
	Sh19	TT	CC	CG
	Sh20	TT	CC	CC
	Sh21	TT	CC	CC
	Sh22	TT	CC	CC
	Sh23	TG	CC	CG
	Sh24	TT	CC	CC
	Sh25	TT	CC	CC
	Sh26	TG	CC	CC
	Sh27	TG	CC	CC
	Sh28	GG	CC	CC
	Sh29	TT	CT	CC
	Sh30	GG	CC	CC
	Sh31	TT	CC	CC
	Sh32	TT	CC	CC
	Sh33	TG	CC	CC
	Sh34	TT	CC	CC
	Sh35	TT	CC	CC
	Sh36	TG	CC	CC
	Sh37	TT	CC	CC
	Sh38	TT	CC	CC
	Sh39	GG	CC	CC
	Sh40	GG	CC	CC
Genotype	%
TT-CC-CC	50
TG-CC-CC	27.5
GG-CC-CC	15
TT-CC-CG	2.5
TG-CC-CG	2.5
TT-CT-CC	2.5
Sum	100

## Sheet: Cohort C
Cohort C (Copts, N=39)
	Sample	T/G-13915	C/T-13910	C/G-13907
	C1	TT	CC	CC
	C2	TT	CC	CC
	C3	TT	CC	CC
	C4	TT	CC	CC
	C5	TT	CC	CC
	C6	TT	CC	CC
	C7	TT	CC	CC
	C8	TT	CC	CC
	C9	TT	CC	CC
	C10	TT	CC	CC
	C11	TT	CC	CC
	C12	TT	CC	CC
	C13	TT	CC	CC
	C14	TT	CC	CC
	C15	TT	CC	CC
	C16	TT	CC	CC
	C17	TT	CC	CC
	C18	TT	CC	CC
	C19	TT	CC	CC
	C20	TT	CC	CC
	C21	TT	CC	CC
	C22	TT	CC	CC
	C23	TT	CC	CC
	C24	TT	CC	CC
	C25	TT	CC	CC
	C26	TT	CC	CC
	C27	TT	CC	CC
	C28	TT	CC	CC
	C29	TT	CC	CC
	C30	TT	CC	CC
	C31	TT	CC	CC
	C32	TT	CC	CC
	C33	TT	CC	CC
	C34	TT	CC	CC
	C35	TT	CC	CC
	C36	TT	CC	CC
	C37	TT	CC	CC
	C38	TT	CC	CC
	C39	TT	CC	CC
	C40	TT	CC	CC
Genotype	%
TT-CC-CC	100
Sum	100

## Sheet: Cohort E
Cohort E (Ethiopian, E=40)
	Sample	T/G-13915	C/T-13910	C/G-13907
	E1	TT	CC	CC
	E2	TT	CC	CC
	E3	TT	CC	CC
	E4	TT	CC	CC
	E5	TT	CC	CC
	E6	TT	CC	CC
	E7	TT	CC	CC
	E8	TT	CC	CG
	E9	TT	CC	CG
	E10	TT	CC	CG
	E11	TT	CC	CC
	E12	TT	CC	CC
	E13	TG	CC	CG
	E14	TT	CC	CC
	E15	TT	CC	CC
	E16	TG	CC	CC
	E17	TG	CC	CC
	E18	TT	CC	CC
	E19	TG	CC	CC
	E20	TT	CC	CC
	E21	TT	CC	CG
	E22	TT	CC	CC
	E23	TT	CC	CC
	E24	TT	CC	CC
	E25	TG	CC	CC
	E26	TT	CC	CG
	E27	TT	CC	CC
	E28	TT	CC	CC
	E29	TT	CC	CC
	E30	TT	CC	CC
	E31	GG	CC	CC
	E32	TT	CC	CC
	E33	TT	CC	CC
	E34	TT	CC	CC
	E35	TT	CC	CC
	E36	TT	CC	CG
	E37	TT	CC	CG
	E38	TT	CC	CG
	E39	TT	CC	CC
	E40	TG	CC	CC
Genotype	%
TT-CC-CC	62.5
TG-CC-CC	12.5
GG-CC-CC	2.5
TT-CC-CG	20
TG-CC-CG	2.5
Sum	100

## Sheet: Cohort N
Cohort N (Nilotes, N=48)
	Sample	T/G-13915	C/T-13910	C/G-13907
	N1	TT	CC	CC
	N2	TT	CC	CC
	N3	TT	CC	CC
	N4	TT	CC	CC
	N5	TT	CC	CC
	N6	TT	CC	CC
	N7	TT	CC	CC
	N8	TT	CC	CC
	N9	TT	CC	CC
	N10	TT	CC	CC
	N11	TT	CC	CC
	N12	TT	CC	CC
	N13	TT	CC	CC
	N14	TT	CC	CC
	N15	TT	CC	CC
	N16	TT	CC	CC
	N17	TT	CC	CC
	N18	TT	CC	CC
	N19	TT	CC	CC
	N20	TT	CC	CC
	N21	TT	CC	CC
	N22	TT	CC	CC
	N23	TT	CC	CC
	N24	TT	CC	CC
	N25	TT	CC	CC
	N26	TT	CC	CC
	N27	TT	CC	CC
	N28	TT	CC	CC
	N29	TT	CC	CC
	N30	TT	CC	CC
	N31	TT	CC	CC
	N32	TT	CC	CC
	N33	TT	CC	CC
	N34	TT	CC	CC
	N35	TT	CC	CC
	N36	TT	CC	CC
	N37	TT	CC	CC
	N38	TT	CC	CC
	N39	TT	CC	CC
	N40	TT	CC	CC
	N41	TT	CC	CC
	N42	TT	CC	CC
	N43	TT	CC	CC
	N44	TT	CC	CC
	N45	TT	CC	CC
	N46	TT	CC	CC
	N47	TT	CC	CC
	N48	TT	CC	CC
	N49	TT	CC	CC
Genotype	%
TT-CC-CC	100
Sum	100

## Sheet: Cohort Nu
Cohort Nu (Nuba; N=40)
	Sample	T/G-13915	C/T-13910	C/G-13907
	Nu1	TT	CC	CC
	Nu2	TT	CC	CC
	Nu3	TT	CC	CC
	Nu4	TT	CC	CC
	Nu5	TT	CC	CC
	Nu6	TT	CC	CC
	Nu7	TT	CC	CC
	Nu8	TT	CC	CC
	Nu9	TT	CC	CC
	Nu10	TT	CC	CC
	Nu11	TT	CC	CC
	Nu12	TT	CC	CC
	Nu13	TT	CC	CC
	Nu14	TT	CC	CC
	Nu15	TT	CC	CC
	Nu16	TT	CC	CC
	Nu17	TT	CC	CC
	Nu18	TT	CC	CC
	Nu19	GG	CC	CC
	Nu20	TT	CC	CC
	Nu21	TT	CC	CC
	Nu22	TT	CC	CC
	Nu23	TT	CC	CC
	Nu24	TT	CC	CC
	Nu25	TT	CC	CC
	Nu26	TT	CC	CC
	Nu27	TT	CC	CC
	Nu28	TT	CC	CC
	Nu29	TT	CC	CC
	Nu30	TT	CC	CC
	Nu31	TT	CC	CC
	Nu32	TT	CC	CC
	Nu33	TT	CC	CC
	Nu34	TT	CC	CC
	Nu35	TT	CC	CC
	Nu36	TT	CC	CC
	Nu37	TT	CC	CC
	Nu38	TT	CC	CC
	Nu39	TT	CC	CC
	Nu40	TT	CC	CC
Genotype	%
TT-CC-CC	97.5
GG-CC-CC	2.5
Sum	100

## Sheet: Cohort Fr
Cohort Fr (Darfurian, N=49)
	Sample	T/G-13915	C/T-13910	C/G-13907
	Fr1	TT	CC	CC
	Fr2	TT	CC	CC
	Fr3	TT	CC	CC
	Fr4	TT	CC	CC
	Fr5	TT	CC	CC
	Fr6	TT	CC	CC
	Fr7	TT	CC	CC
	Fr8	TT	CC	CC
	Fr9	TT	CC	CC
	Fr10	TT	CC	CC
	Fr11	TT	CC	CC
	Fr12	TT	CC	CC
	Fr13	TT	CC	CC
	Fr14	TT	CC	CC
	Fr15	TT	CC	CC
	Fr16	TT	CC	CC
	Fr17	TT	CC	CC
	Fr18	TT	CC	CC
	Fr19	TT	CC	CC
	Fr20	TT	CC	CC
	Fr21	TT	CC	CC
	Fr22	TT	CC	CC
	Fr23	TT	CC	CC
	Fr24	TT	CC	CC
	Fr25	TT	CC	CC
	Fr26	TT	CC	CC
	Fr27	TT	CC	CC
	Fr28	TT	CC	CC
	Fr29	TT	CC	CC
	Fr30	TT	CC	CC
	Fr31	TT	CC	CC
	Fr32	TT	CC	CC
	Fr33	TT	CC	CC
	Fr34	TT	CC	CC
	Fr35	TT	CC	CC
	Fr36	TT	CC	CC
	Fr37	TT	CC	CC
	Fr38	TT	CC	CC
	Fr39	TG	CC	CC
	Fr40	TT	CC	CC
	Fr41	TT	CC	CC
	Fr42	TT	CC	CC
	Fr43	TT	CC	CC
	Fr44	TT	CC	CC
	Fr45	TT	CC	CC
	Fr46	TT	CC	CC
	Fr47	TT	CC	CC
	Fr48	TT	CC	CC
	Fr49	TT	CC	CC
Genotype	%
TT-CC-CC	97.9592
TG-CC-CC	2.04082
Sum	100

[truncated: 4 more sheets: Cohort F, Cohort Sg, Cohort D, Overview]
